# Supplementary material for: Light-Controlled Anticancer Activity and Cellular Uptake of a Photoswitchable Cisplatin Analogue
Source: J Med Chem. 2024 Oct 24;67(21):19103–20. doi: 10.1021/acs.jmedchem.4c01575 (PMC11571217; doi:10.1021/acs.jmedchem.4c01575)
Supplement: Supplementary file 2 — jm4c01575_si_002.csv [file jm4c01575_si_002.csv]

Compound	SMILES
trans-1	CN1N=CC(/N=N/C2=CC=C(OCCO)C=C2)=C1
trans-2	OCCOC(C=C1)=CC=C1/N=N/C2=CN(C)[N]([Pt](Cl)(Cl)[N]3=CC(/N=N/C4=CC=C(OCCO)C=C4)=CN3C)=C2
